# Supplementary material for: Fluorescence vs. Phosphorescence: Which Scenario Is Preferable in Au(I) Complexes with Benzothiadiazoles?
Source: Molecules. 2022 Nov 23;27(23):8162. doi: 10.3390/molecules27238162 (PMC9741114; doi:10.3390/molecules27238162)
Supplement: Supplementary file 1 [file molecules-27-08162-s001.zip]

Archive with 1 entries (1 files):
- molecules-2049469-supplementary.pdf
